# Supplementary material for: Locating causal hubs of memory consolidation in spontaneous brain network in male mice
Source: Nat Commun. 2023 Sep 5;14:5399. doi: 10.1038/s41467-023-41024-z (PMC10480429; doi:10.1038/s41467-023-41024-z)
Supplement: Supplementary file 4 — Source Data [file 41467_2023_41024_MOESM4_ESM.xlsx]

## Sheet: Table 1
Table 1				Post-training day 1				Post-training day 8
	ID	Structure name	Abbreviation	CI Rank p < 0.05	CI Rank p < 0.01	CI Rank p < 0.005		CI Rank p < 0.05	CI Rank p < 0.01	CI Rank p < 0.005
	1	﻿Anterior cingulate area, ventral part	A24aR	188	71	211		37	219	192
	2	﻿Anterior cingulate area, ventral part	A24a'R	164	173	216		150	60	46
	3	﻿Anterior cingulate area, dorsal part	A24bR	123	214	191		202	159	35
	4	﻿Anterior cingulate area, dorsal part	A24b'R	9	122	173		59	181	174
	5	﻿Infralimbic area	ILR	87	115	159		115	12	19
	6	﻿Retrosplenial area, ventral part	A29aR	89	184	188		67	164	211
	7	﻿Retrosplenial area, ventral part	A29cR	180	208	48		55	92	209
	8	﻿Retrosplenial area, dorsal part	A30R	149	89	207		81	90	180
	9	﻿Prelimbic area	PLR	39	181	201		39	89	31
	10	Amygdalopiriform transition area	APirR	165	60	166		13	33	99
	11	Primary auditory cortex	Au1R	125	56	158		158	106	95
	12	Secondary auditory cortex, dorsal area	AuDR	121	165	192		100	53	221
	13	Secondary auditory cortex, ventral area	AuVR	195	70	190		216	56	148
	14	Caudomedial entorhinal cortex	CEntR	37	190	187		183	40	189
	15	Cortex_amygdala transition zones	CxAR	191	151	182		206	155	187
	16	Dorsal nucleus of the endopiriform	DEnR	136	143	181		5	194	184
	17	Dorsal intermediate entorhinal cortex	DIEntR	103	136	204		141	140	181
	18	Dorsalateral entrohinal cortex	DLEntR	211	128	171		179	134	175
	19	Dorsal subiculum	DSR	228	79	200		204	125	204
	20	Dorsal tenia tecta	DTTR	109	200	54		145	116	166
	21	Ectorhinal cortex	EctR	176	59	198		190	121	61
	22	Frontal association cortex	FrAR	174	170	85		222	109	164
	23	Intermediate nucleus of the endopiriform claustrum	IEnR	175	169	195		146	169	57
	24	Insular region, not subdivided	InsR	101	93	194		128	174	80
	25	Lateral orbial cortex	LOR	49	212	193		9	9	4
	26	Primary motor cortex	M1R	178	69	147		220	122	153
	27	Secondary motor cortex	M2R	52	160	144		225	87	201
	28	Medial entorhinal cortex	MEntR	32	211	8		30	182	191
	29	Medial orbital cortex	MOR	91	220	17		154	41	144
	30	Medial parietal association cortex	MPtAR	203	152	134		1	10	9
	31	Parasubiculum	PaSR	65	46	183		82	189	186
	32	Piriform cortex	PirR	218	144	180		185	71	183
	33	Posterolateral cortical amygdaloid area	PLCoR	88	23	206		79	100	34
	34	Posteromedial cortical amygdaloid area	PMCoR	186	50	205		38	20	214
	35	Postsubiculum	PostR	28	81	174		182	88	206
	36	Perirhinal cortex	PRhR	138	132	113		227	202	176
	37	Rostral amygdalopiriform area	RAPirR	47	179	170		85	184	117
	38	Primary somatosensory cortex, unassigned	S1R	104	202	55		215	179	173
	39	Primary somatosensory cortex, barrel field	S1BFR	98	121	168		148	123	170
	40	Primary somatosensory cortex, forelimb region	S1FLR	198	78	59		176	85	107
	41	Primary somatosensory cortex, hindlimb region	S1HLR	200	45	165		199	118	167
	42	Primary somatosensory cortex, jaw region	S1JR	92	109	163		63	176	20
	43	Primary somatosensory cortex, trunk region	S1TrR	177	108	162		19	21	25
	44	Primary somatosensory cortex, upper lip region	S1ULpR	59	37	160		136	172	94
	45	Secondary somatosensory cortex	S2R	61	28	229		83	81	71
	46	Subiculum transtion area	STrR	131	100	156		75	195	163
	47	Temporal association area	TeAR	81	95	154		191	218	162
	48	Primary visual cortex	V1R	43	222	152		70	168	82
	49	Primary visual cortex, binocular area	V1BR	230	22	151		69	31	194
	50	Primary visual cortex, monocular area	V1MR	171	219	149		64	165	157
	51	Secondary visual cortex: lateral area	V2LR	4	20	212		66	22	223
	52	Secondary visual cortex: mediolateral area	V2MLR	216	147	146		10	228	154
	53	Secondary visual cortex: mediomedial area	V2MMR	35	194	145		124	160	151
	54	Claustrum, ventral part	VClR	114	174	61		229	103	150
	55	Ventral intermediate entorhinal cortex	VIEntR	60	68	143		210	188	149
	56	Ventral orbital cortex	VOR	226	203	141		163	43	147
	57	Accumbens nucleus core	AcbCR	102	162	140		62	213	40
	58	Accumbens nucleus shell	AcbShR	41	153	21		161	208	54
	59	Central amygdaloid nucleus	CeR	71	35	186		31	74	188
	60	Caudate putamen	CPuR	12	2	25		189	154	141
	61	Extension of the amygdala	EAR	190	83	184		130	34	36
	62	Globus pallidus	GPR	210	207	208		208	151	139
	63	Interstitial nucleus of the posterior limb of the anterior commissure	IPACR	24	47	209		188	226	185
	64	Accumbens nucleus shell, lateral part	LAcbShR	214	186	26		7	14	39
	65	Medial septal nucleus	MSR	150	185	125		49	205	132
	66	Bed nucleus of the stria terminalis	STR	146	141	179		43	144	130
	67	Olfactory tubercle	TuR	48	31	178		21	48	23
	68	Diagonal band	DBR	202	139	177		133	141	127
	69	Ventral pallidum	VPR	127	138	176		131	8	18
	70	CA1 oriens layer	CA1-OrR	185	182	175		135	185	179
	71	CA1 lacunosum molecular layer	CA1-LmolR	97	87	202		118	68	178
	72	CA1 radiatum layer	CA1-RadR	116	217	203		119	183	177
	73	CA2 radiatum layer	CA2-RadR	194	131	172		181	66	118
	74	CA3 oriens layer	CA3-OrR	58	27	110		192	133	116
	75	CA3 radiatum layer	CA3-RadR	196	127	109		186	54	114
	76	Molecular layer of dentate gyrus	MoDGR	192	178	60		149	130	113
	77	Granule layer of dentate gyrus	GrDGR	181	201	169		173	127	172
	78	Polymorph layer of dentate gyrus	PoDGR	77	42	15		147	126	110
	79	Anteromedial thalamic nucleus	AMR	215	118	167		107	28	8
	80	Anterior pretectal nucleus	APTR	145	116	99		200	86	106
	81	Dorsal lateral geniculate nucleus	DLGR	128	228	98		106	35	168
	82	Laterodorsal thalamic nucleus	LDR	221	177	53		24	5	17
	83	Lateral posterior thalamic nucleus	LPR	162	51	225		207	98	203
	84	Mediodorsal thalamic nucleus	MDR	130	110	164		230	64	72
	85	Medial geniculate nucleus, ventral part	MGVR	204	48	93		171	65	100
	86	Periaqueductal gray	PAGR	7	205	223		14	6	1
	87	Posterior thalamic nuclear group	PoR	166	57	161		122	26	213
	88	Paraventricular thalamic nucleus	PVR	172	76	52		71	7	24
	89	Reuniens thalamic nucleus	ReR	141	104	87		121	62	59
	90	Reticular nucleus (prethalamus)	RtR	44	172	16		101	108	92
	91	Ventrolateral thalamic nucleus	VLR	124	101	83		54	29	217
	92	Ventromedial thalamic nucleus	VMR	64	75	157		52	225	66
	93	Ventral postereolateral thalamic nucleus	VPLR	10	168	213		94	38	58
	94	Ventral postereomedial thalamic nucleus	VPMR	76	74	155		98	27	14
	95	Zona incerta	ZlR	94	96	78		93	102	43
	96	Superior colliculus	SCR	167	43	153		114	197	83
	97	Inferior colliculus	ICR	53	195	19		29	11	195
	98	Amygdala	AmgR	34	72	228		6	200	56
	99	Lateral hypothalamus	LHR	157	216	150		143	79	159
	100	Mammillary bodies	MMR	15	8	18		68	78	158
	101	Lateral septum	LSR	3	32	51		27	19	5
	102	Hypothalamus	HypR	75	17	148		51	57	22
	103	Interpeduncular nucleus	IPR	56	7	50		120	113	155
	104	Pontine nucleus	PNR	13	4	12		36	224	226
	105	Pons	PonsR	1	1	1		91	18	28
	106	Midbrain	MBR	14	10	6		3	210	65
	107	Superior olivary complex	SOCR	73	161	62		157	191	226
	108	Subiculum	SubR	217	67	27		34	190	199
	109	Medial amygdala	MeAR	16	209	20		40	101	63
	110	Lateral thalamus nucleus	LTNR	225	164	220		96	58	208
	111	Posterior lateral thalamuc nucleus	PLTNR	144	159	142		108	207	196
	112	Anterior dorsal thalamus nucleus	ADNR	111	191	49		58	167	156
	113	Paraxiphoid nucleus of thalamus	PaXi	179	55	210		84	157	146
	114	Medial thalamus nucleus	MNR	151	163	214		226	166	171
	115	Posterior basal ganglia nucleus	PBGNR	80	156	139		168	152	55
	116	Posterior dorsal thalamus nucleus	PDNR	219	155	138		11	91	10
	117	﻿Anterior cingulate area, ventral part	A24aL	207	40	137		44	104	225
	118	﻿Anterior cingulate area, ventral part	A24a'L	213	154	136		86	75	143
	119	﻿Anterior cingulate area, dorsal part	A24bL	38	189	135		197	73	142
	120	﻿Anterior cingulate area, dorsal part	A24b'L	8	226	226		57	206	6
	121	﻿Infralimbic area	ILL	133	188	133		89	32	53
	122	﻿Retrosplenial area, ventral part	A29aL	84	150	132		137	153	30
	123	﻿Retrosplenial area, ventral part	A29cL	212	149	131		53	72	140
	124	﻿Retrosplenial area, dorsal part	A30L	90	148	130		76	45	62
	125	﻿Prelimbic area	PLL	36	221	13		42	55	138
	126	Amygdalopiriform transition area	APirL	19	187	129		142	150	137
	127	Primary auditory cortex	Au1L	189	146	128		187	149	136
	128	Secondary auditory cortex, dorsal area	AuDL	222	64	127		175	148	135
	129	Secondary auditory cortex, ventral area	AuVL	155	145	126		92	147	134
	130	Caudomedial entorhinal cortex	CEntL	27	34	4		152	146	133
	131	Cortex_amygdala transition zones	CxAL	51	41	124		60	61	182
	132	Dorsal nucleus of the endopiriform	DEnL	17	142	123		184	145	131
	133	Dorsal intermediate entorhinal cortex	DIEntL	42	33	122		228	187	207
	134	Dorsalateral entrohinal cortex	DLEntL	93	63	121		90	70	52
	135	Dorsal subiculum	DSL	142	140	120		56	143	129
	136	Dorsal tenia tecta	DTTL	126	62	47		151	142	128
	137	Ectorhinal cortex	EctL	223	137	119		88	44	21
	138	Frontal association cortex	FrAL	74	14	118		116	186	126
	139	Intermediate nucleus of the endopiriform claustrum	IEnL	67	183	117		73	139	125
	140	Insular region, not subdivided	InsL	72	61	46		12	138	124
	141	Lateral orbial cortex	LOL	26	204	116		177	69	123
	142	Primary motor cortex	M1L	184	135	45		25	46	122
	143	Secondary motor cortex	M2L	135	134	115		155	137	121
	144	Medial entorhinal cortex	MEntL	199	133	114		180	136	120
	145	Medial orbital cortex	MOL	96	12	9		113	67	119
	146	Medial parietal association cortex	MPtAL	148	225	112		109	216	205
	147	Parasubiculum	PaSL	107	130	111		174	135	51
	148	Piriform cortex	PirL	82	30	14		22	36	224
	149	Posterolateral cortical amygdaloid area	PLCoL	21	25	44		41	13	12
	150	Posteromedial cortical amygdaloid area	PMCoL	18	13	215		219	132	115
	151	Postsubiculum	PostL	46	126	108		213	131	67
	152	Perirhinal cortex	PRhL	153	125	107		217	214	219
	153	Rostral amygdalopiriform area	RAPirL	20	124	106		105	129	112
	154	Primary somatosensory cortex, unassigned	S1L	105	123	105		172	128	111
	155	Primary somatosensory cortex, barrel field	S1BFL	168	38	104		20	215	50
	156	Primary somatosensory cortex, forelimb region	S1FLL	187	80	103		32	1	3
	157	Primary somatosensory cortex, hindlimb region	S1HLL	40	120	102		99	82	109
	158	Primary somatosensory cortex, jaw region	S1JL	159	119	101		198	124	108
	159	Primary somatosensory cortex, trunk region	S1TrL	83	229	43		74	178	49
	160	Primary somatosensory cortex, upper lip region	S1ULpL	29	224	100		17	37	202
	161	Secondary somatosensory cortex	S2L	55	6	5		201	120	60
	162	Subiculum transtion area	STrL	25	11	10		78	15	16
	163	Temporal association area	TeAL	11	117	97		162	119	105
	164	Primary visual cortex	V1L	70	114	42		111	84	104
	165	Primary visual cortex, binocular area	V1BL	154	113	96		153	117	103
	166	Primary visual cortex, monocular area	V1ML	152	112	41		102	50	48
	167	Secondary visual cortex: lateral area	V2LL	129	111	95		95	39	29
	168	Secondary visual cortex: mediolateral area	V2MLL	115	36	40		28	115	102
	169	Secondary visual cortex: mediomedial area	V2MML	79	175	94		45	114	47
	170	Claustrum, ventral part	VClL	95	29	39		18	47	101
	171	Ventral intermediate entorhinal cortex	VIEntL	2	19	7		15	23	73
	172	Ventral orbital cortex	VOL	106	39	38		112	217	33
	173	Accumbens nucleus core	AcbCL	119	107	92		47	25	197
	174	Accumbens nucleus shell	AcbShL	201	58	91		50	173	98
	175	Central amygdaloid nucleus	CeL	173	77	90		214	111	97
	176	Caudate putamen	CPuL	120	106	89		170	110	96
	177	Extension of the amygdala	EAL	158	105	88		160	97	200
	178	Globus pallidus	GPL	57	16	24		164	196	69
	179	Interstitial nucleus of the posterior limb of the anterior commissure	IPACL	69	103	86		23	51	93
	180	Accumbens nucleus shell, lateral part	LAcbShL	6	3	2		134	227	27
	181	Medial septal nucleus	MSL	63	171	37		48	107	91
	182	Bed nucleus of the stria terminalis	STL	139	102	84		46	105	90
	183	Olfactory tubercle	TuL	5	9	58		16	212	32
	184	Diagonal band	DBL	209	54	82		223	170	88
	185	Ventral pallidum	VPL	68	53	36		224	230	87
	186	CA1 oriens layer	CA1-OrL	50	223	81		203	222	86
	187	CA1 lacunosum molecular layer	CA1-LmolL	86	99	35		167	221	85
	188	CA1 radiatum layer	CA1-RadL	85	98	80		80	171	45
	189	CA2 radiatum layer	CA2-RadL	224	97	79		196	223	44
	190	CA3 oriens layer	CA3-OrL	23	85	23		169	42	26
	191	CA3 radiatum layer	CA3-RadL	99	197	77		165	93	84
	192	Molecular layer of dentate gyrus	MoDGL	182	94	76		87	211	38
	193	Granule layer of dentate gyrus	GrDGL	197	167	75		159	193	212
	194	Polymorph layer of dentate gyrus	PoDGL	137	92	34		178	199	81
	195	Anteromedial thalamic nucleus	AML	118	73	57		61	2	216
	196	Anterior pretectal nucleus	APTL	170	90	74		218	175	79
	197	Dorsal lateral geniculate nucleus	DLGL	229	52	33		129	209	78
	198	Laterodorsal thalamic nucleus	LDL	193	230	73		132	99	77
	199	Lateral posterior thalamic nucleus	LPL	160	49	72		140	198	76
	200	Mediodorsal thalamic nucleus	MDL	147	227	71		194	203	42
	201	Medial geniculate nucleus, ventral part	MGVL	108	84	56		221	192	41
	202	Periaqueductal gray	PAGL	122	218	70		139	201	75
	203	Posterior thalamic nuclear group	PoL	143	215	69		103	163	74
	204	Paraventricular thalamic nucleus	PVL	161	88	32		65	17	7
	205	Reuniens thalamic nucleus	ReL	156	24	68		166	177	226
	206	Reticular nucleus (prethalamus)	RtL	117	196	67		211	96	222
	207	Ventrolateral thalamic nucleus	VLL	140	166	31		104	204	226
	208	Ventromedial thalamic nucleus	VML	66	213	66		26	4	2
	209	Ventral postereolateral thalamic nucleus	VPLL	112	82	30		125	59	215
	210	Ventral postereomedial thalamic nucleus	VPML	208	86	29		144	161	210
	211	Zona incerta	ZlL	227	193	65		117	162	220
	212	Superior colliculus	SCL	163	66	64		212	80	218
	213	Inferior colliculus	ICL	45	65	63		8	76	152
	214	Amygdala	AmgL	54	210	28		195	220	64
	215	Lateral hypothalamus	LHL	22	91	224		209	180	198
	216	Mammillary bodies	MML	31	21	219		138	112	193
	217	Lateral septum	LSL	62	5	3		77	16	13
	218	Hypothalamus	HypL	134	26	221		2	30	11
	219	Pontine nucleus	PNL	132	44	222		33	158	190
	220	Pons	PonsL	78	15	11		97	3	15
	221	Midbrain	MBL	30	199	218		35	52	89
	222	Superior olivary complex	SOCL	110	198	230		110	77	165
	223	Subiculum	SubL	206	176	227		156	95	70
	224	Medial amygdala	MeAL	100	192	217		72	24	68
	225	Lateral thalamus nucleus	LTNL	33	180	199		205	49	161
	226	Posterior lateral thalamuc nucleus	PLTNL	220	18	22		127	63	169
	227	Anterior dorsal thalamus nucleus	ADNL	183	158	196		126	83	160
	228	Medial thalamus nucleus	MNL	169	157	185		4	94	145
	229	Posterior basal ganglia nucleus	PBGNL	113	206	197		193	229	37
	230	Posterior dorsal thalamus nucleus	PDNL	205	129	189		123	156	226

## Sheet: Table 2
Table 2
	Post training day 1
		Number of shocks (Nshock)		3	2	4	6	1	1	5	3	2	2
		FC (z)	CA1-LmolR - CPuR	0.0606	0.07263	0.0048	0.0445	0.1878	0.1169	0.02437	0.10573	0.13215	0.12735
			CEntL - GPR	0.0142	0.0148	-0.03243	-0.02803	0.0442	0.0739	0.0015	0.00033	0.0303	-0.00745
			LHL - PNR	0.0764	0.01633	0.01003	-0.01437	0.0611	0.117	0.019	0.003	0.06705	0.10805
			TuL - VIEntL	0.04123	0.0756	-0.00063	0.02767	0.0368	0.123	0.02417	0.0405	0.0828	0.0763
		Time to first entrance (Tenter) (s)		60	307	82.7	34	184	515	26	83.97	253	72
		FC (z)	LAcbShL - RtR	0.01783	0.07223	0.02823	0.03067	0.0352	0.1027	0.02327	0.03127	0.04625	0.04225
			TuL - VIEntL	0.04123	0.0756	-0.00063	0.02767	0.0368	0.123	0.02417	0.0405	0.0828	0.0763
			CEntL - GPR	0.0142	0.0148	-0.03243	-0.02803	0.0442	0.0739	0.0015	0.00033	0.0303	-0.00745
	Post training day 8
		Number of shocks (Nshock)		4	3	2	4	1	5	2	2
		FC (z)	VML - A30L	0.05163	0.0139	0.00627	0.0213	-0.0117	0.04457	-0.00553	0.00335
			S1FLL - MeAR	-0.00513	0.06425	0.03187	0.0632	0.132	0.0839	0.02493	0.10125
			VLL - LOR	0.03877	0.0573	0.01057	0.05067	-0.01597	0.10493	0.02993	-0.02235
			EAL - PAGR	-0.032	-0.01285	0.0083	-0.0274	0.06663	-0.06137	-0.03127	0.0018
			PoDGR - S1TrR	0.0224	0.00385	0.05027	-0.00957	0.0491	-0.0387	0.09207	0.06265
			VOL - S1TrR	0.05027	0.09795	0.01083	0.04187	-0.07007	0.06793	-0.0029	-0.00775
			HypL - DTTR	-0.0003	0.03765	-0.00707	0.08323	-0.04107	0.0544	0.01477	0.0067
		Time to first entrance (Tenter) (s)		14	60	307	82	184	26	72	144
		FC (z)	S1FLL - MeAR	-0.00513	0.06425	0.03187	0.0632	0.132	0.0839	0.02493	0.10125

## Sheet: Figure 1b
Figure 1b
		1-Day APA											5-Day APA
The number of shocks	T1	9	3	4	8	12	6	8	6	5	3		5	4	10	10	5	9	6	12
	T2	3	2	3	2	11	6	11	9	11	6		9	6	9	5	5	6	7	6
	T3	3	4	6	3	5	3	8	8	8	8		5	7	2	2	1	6	4	6
	T4	3	1	2	1	4	2	6	2	4	1		5	2	3	6	2	5	3	5
	T5	0	0	2	3	3	4	4	1	0	1		1	2	1	1	2	4	8	3
	Probe test	4	2	4	6	1	2	5	3	2	2		2	1	2	7	3	5	3	6
The time to first entrance (s)	T1	3.07	9.57	5.53	10.97	4.23	39	42.63	25.83	16.1	37.37		14.27	9.47	10.67	16	8.27	14.8	5.2	28.77
	T2	28.73	33.47	31.03	26.57	27.5	30.57	28.57	28.9	35.57	28.67		39.07	71.37	24.77	31.7	32.17	27.67	65.8	33.03
	T3	65.77	37	31.47	38.17	16.17	31.07	43.63	31.07	30.23	29.07		24	33.93	33.17	45.37	414.3	33.37	37	20.6
	T4	36.83	272.17	20.83	378.57	70.7	176.43	30.33	29.03	27.83	408.1		60.5	403.9	24.83	45.1	134.53	153.23	94.37	28.5
	T5	600.03	600.03	38.13	34.67	139.37	37.4	36.67	528.37	600.03	147.07		587.17	177.93	300.27	311.93	32.6	17.57	35.77	100.5
	Probe test	9.8	307.43	82.73	34.3	184.77	515.37	26.33	83.97	253.6	72.97		29.77	118.57	62.07	34.23	72.23	75.8	78.77	28.3

## Sheet: Figure 1d
Figure 1d
	raw resting-state fMRI data is available at https://zenodo.org/deposit/8161802

## Sheet: Figure 1e
Figure 1e
	LAcbShL - PLCoL					S1JR - ICR
		FC (z)	Number of shocks				FC (z)	Number of shocks
		0.08297	4				-0.0365	14
		0.0546	3				-0.01275	60
		0.04053	2				0.01003	307
		0.0625	4				-0.0257	82
		0.046	1				-0.01367	184
		0.1143	5				-0.04593	26
		0.03267	2				-0.02313	72
		0.0468	2				-0.032	144

## Sheet: Figure 2b,c,d
Figure 2b,c,d
Subfigure b
	left panel	Number of shocks (Nshock)		3	2	4	6	1	1	5	3	2	2	2	NaN	1	2	3	5	3
		FC (z)	DLGL - A24bL	0.1636	0.1702	0.06503	0.10347	0.17355	0.258	0.1299	0.2236	0.22545	0.1637	0.25415	0.1365	0.1975	0.26995	0.1719	0.08327	0.11697
			CA3-OrL - S1BFL	0.1774	0.0863	0.0257	-0.00413	0.15465	0.1103	0.0369	0.1061	0.11985	0.0368	0.1188	0.0648	0.1128	0.08925	0.07795	0.0595	0.0765
			LSL - CA1-RadL	0.03323	0.07653	0.02153	-0.0105	0.102	0.0875	0.06677	0.03087	0.04865	0.1085	0.10365	0.07947	0.07217	0.07105	0.1303	0.0207	0.09347
			CA2-RadL - STrR	0.05423	0.05193	0.01153	-0.044	0.0664	0.053	0.01197	0.01123	0.12825	0.15565	0.01615	0.1006	0.07277	0.0715	0.08675	0.05847	0.04613
			V1R - S1R	-0.06453	-0.01127	-0.01927	0.04353	-0.0908	-0.1887	0.05483	-0.01757	-0.00765	-0.08495	-0.0215	0.08767	-0.0022	-0.0582	-0.0158	-0.04833	-0.08653
			ADNL - A24bL	0.2218	0.2234	0.08163	0.17733	0.16715	0.2789	0.14423	0.1892	0.31195	0.2811	0.29535	0.247	0.1553	0.23795	0.2235	0.12393	0.14663
			LPL - DEnL	0.03337	0.01273	0.03937	0.01233	0.06455	0.16	-0.0063	0.12737	0.1291	0.0841	0.13335	0.0751	0.10467	0.09665	0.0304	0.1133	0.07027
			MNL - IPACL	0.07963	0.0406	0.00927	0.0044	0.0464	0.0404	0.04303	0.04087	0.0408	0.05825	0.0763	0.07907	0.0891	0.04175	0.0296	0.04717	0.06143
			LAcbShL - A24bL	0.1004	0.06227	0.0568	0.02517	0.06215	0.1523	0.06623	0.05553	0.15695	0.1784	0.01555	0.05073	0.08603	0.0895	0.06545	0.029	0.078
	right panel	Number of edges	0	1	2	3	4	5	6	7	8	9	10	11	12	13	14	15	16	17	18	19	20
		Cumulative probability (%)	11.4	31.74	52.28	68.96	80.34	87.4	92.4	95.14	96.64	97.64	98.24	98.76	98.9	99.2	99.36	99.52	99.6	99.64	99.7	99.76	99.78
Subfigure c
	left panel	Number of shocks (Nshock)		4	3	2	4	1	5	2	2	2	1	2	7	3	3	3	6
		FC (z)	CA3-OrL - S2R	0.0133	0.0042	0.01987	0.01557	0.0224	0.00223	-0.0096	0.03235	0.02803	0.04195	0.03177	-0.0456	0.0349	0.00253	-0.00207	-0.06037
			AcbShL - A30L	-0.00883	0.01285	0.03213	-0.00167	0.04103	0.0621	0.05937	0.0546	0.08367	0.06075	0.0842	0.0023	0.08027	0.03397	0.03453	-0.00643
			LSR - MEntR	-0.03737	0.05965	0.0464	0.04887	0.0305	0.01803	0.03633	0.0621	-0.01597	0.0547	-0.00587	-0.0554	0.02737	-0.03423	-0.0233	-0.03233
			RtL - LDL	0.20137	0.24965	0.20663	0.24157	0.2921	0.13577	0.22537	0.28885	0.22413	0.24725	0.23533	0.2116	0.18523	0.18113	0.21933	0.1836
			LAcbShL - AcbCL	0.5394	0.5582	0.45693	0.48537	0.5208	0.49637	0.53147	0.51925	0.51337	0.5583	0.5043	0.4574	0.51077	0.4733	0.47473	0.46753
			PLCoL - CEntR	0.0211	0.08325	0.00197	-0.00787	0.08437	-0.00393	0.0657	0.05525	-0.00503	0.0703	0.0511	0.02325	-0.00177	0.05013	0.04357	0.00187
	right panel	Number of edges	0	1	2	3	4	5	6	7	8	9	10	11	12	13	14	15	16	17	18	19	20
		Cumulative probability (%)	17.5835	43.1286	64.0328	78.7157	88.0176	92.6185	95.2991	96.8394	97.5395	98.0396	98.4397	98.8798	99.1398	99.2599	99.3599	99.4199	99.4599	99.5399	99.5999	99.6599	99.76
Subfigure d
		Post day 1									Post day 8
		CA3-OrL - S1BFL				V1R - S1R					CA3-OrL - S2R
		FC (z)	Number of shocks			FC (z)	Number of shocks				FC (z)	Number of shocks
		0.1774	3			-0.06453	3				0.0133	4
		0.0863	2			-0.01127	2				0.0042	3
		0.0257	4			-0.01927	4				0.01987	2
		-0.00413	6			0.04353	6				0.01557	4
		0.15465	1			-0.0908	1				0.0224	1
		0.1103	1			-0.1887	1				0.00223	5
		0.0369	5			0.05483	5				-0.0096	2
		0.1061	3			-0.01757	3				0.03235	2
		0.11985	2			-0.00765	2				0.02803	2
		0.0368	2			-0.08495	2				0.04195	1
		0.1188	2			-0.0215	2				0.03177	2
		0.1128	1			-0.0022	1				-0.0456	7
		0.08925	2			-0.0582	2				0.0349	3
		0.07795	3			-0.0158	3				0.00253	3
		0.0595	5			-0.04833	5				-0.00207	3
		0.0765	3			-0.08653	3				-0.06037	6

## Sheet: Figure 3
Fig 3
Subfigure a	Giant component size				1-Day APA Post day 1								5-Day APA Post day 1
				Random			Real					Random			Real
		t		Mean	SD	N	Mean			t		Mean	SD	N	Mean
		2		229.992	0.0890842	5000	230			2		230	0	5000	230
		2.2		229.687	0.569544	5000	228			2.2		230	0.0141407	5000	230
		2.4		225.903	2.04057	5000	225			2.4		229.987	0.11154	5000	230
		2.6		212.023	4.22171	5000	220			2.6		229.814	0.42621	5000	229
		2.8		177.952	6.44085	5000	197			2.8		228.554	1.20993	5000	227
		3		125.797	6.89731	5000	138			3		222.276	2.85904	5000	220
		3.2		74.6956	13.3298	5000	81			3.2		209.42	4.64845	5000	215
		3.4		29.4014	9.20617	5000	32			3.4		178.248	7.12272	5000	191
		3.6		14.8248	3.53679	5000	16			3.6		135.485	8.85179	5000	151
		3.8		10.0158	2.26247	5000	11			3.8		95.536	9.88888	5000	120
Subfigure b	Global efficiency				1-Day APA Post day 1								5-Day APA Post day 1
				Random			Real					Random			Real
		t		Mean	SD	N	Mean			t		Mean	SD	N	Mean
		2		0.0252851	0.000147571	5000	0.0251858			2		0.0418627	0.000165461	5000	0.0396676
		2.2		0.0227012	0.000223101	5000	0.0223129			2.2		0.0393353	0.000199482	5000	0.037796
		2.4		0.0191091	0.000377764	5000	0.0188727			2.4		0.0360373	0.000245938	5000	0.03492
		2.6		0.0148779	0.00052823	5000	0.0151893			2.6		0.0329235	0.000305584	5000	0.0321287
		2.8		0.00945619	0.000549857	5000	0.0100549			2.8		0.0287604	0.000425825	5000	0.0283534
		3		0.00453388	0.000386998	5000	0.00463962			3		0.0237298	0.000611148	5000	0.0234438
		3.2		0.0017957	0.000289454	5000	0.00175835			3.2		0.0190929	0.000743274	5000	0.0198698
		3.4		0.000552834	0.000115499	5000	0.000510596			3.4		0.012448	0.000803476	5000	0.0138286
		3.6		0.000227508	4.07134e-05	5000	0.000219511			3.6		0.00707979	0.000669943	5000	0.00817573
		3.8		0.000121522	2.16907e-05	5000	0.000126214			3.8		0.00385865	0.000508906	5000	0.00482028
Subfigure c	Modularity				1-Day APA Post day 1								5-Day APA Post day 1
				Random			Real					Random			Real
		t		Mean	SD	N	Mean			t		Mean	SD	N	Mean
		2		0.276161	0.0118559	5000	0.264147			2		0.175906	0.00760945	5000	0.212373
		2.2		0.332181	0.0130542	5000	0.321348			2.2		0.207389	0.00985462	5000	0.249137
		2.4		0.409701	0.0133842	5000	0.413753			2.4		0.247886	0.0115419	5000	0.284511
		2.6		0.493196	0.0150934	5000	0.502289			2.6		0.290127	0.0119882	5000	0.330404
		2.8		0.5909	0.0185848	5000	0.644265			2.8		0.344593	0.0123395	5000	0.340649
		3		0.681354	0.0246408	5000	0.733697			3		0.417656	0.0137075	5000	0.438819
		3.2		0.742009	0.0302508	5000	0.797149			3.2		0.482571	0.0151344	5000	0.501976
		3.4		0.788403	0.0366538	5000	0.839318			3.4		0.563968	0.0190164	5000	0.59069
		3.6		0.811952	0.0453636	5000	0.844796			3.6		0.631874	0.0242744	5000	0.661379
		3.8		0.808508	0.0568597	5000	0.805527			3.8		0.67814	0.0291701	5000	0.718653
Subfigure d	Transitivity				1-Day APA Post day 1								5-Day APA Post day 1
				Random			Real					Random			Real
		t		Mean	SD	N	Mean			t		Mean	SD	N	Mean
		2		0.0419517	0.00197052	5000	0.0258447			2		0.0630314	0.00124819	5000	0.0708473
		2.2		0.0395804	0.00297899	5000	0.0233505			2.2		0.056931	0.00170592	5000	0.0614015
		2.4		0.0369219	0.00420914	5000	0.0147768			2.4		0.0512686	0.00226089	5000	0.055203
		2.6		0.0333315	0.0053739	5000	0.0117754			2.6		0.0474129	0.00292289	5000	0.0492043
		2.8		0.036105	0.00833875	5000	0.00263775			2.8		0.0435036	0.00375399	5000	0.040669
		3		0.0364908	0.0121055	5000	0			3		0.0401158	0.00488636	5000	0.0306742
		3.2		0.0335041	0.0156617	5000	0			3.2		0.0388602	0.00608548	5000	0.0286272
		3.4		0.0294328	0.0217842	5000	0			3.4		0.036246	0.00762507	5000	0.0269706
		3.6		0.0252314	0.0301724	5000	0			3.6		0.0348518	0.00936253	5000	0.0221928
		3.8		0.020894	0.0410733	5000	0			3.8		0.0341303	0.0111253	5000	0.0234122

## Sheet: Figure 4b,c
Figure 4b											Figure 4c
			Giant component										ΔAUC
5-Day APA Post day 1 p < 0.01		Number of nodes removed	Complex CI	Degree	Closeness	Betweenness	Eigenvector	HITS hub					CI	Degree	Closeness	Betweenness	Eigenvector	HITS hub
		0	1	1	1	1	1	1					0	2.1	21.1	5.32	38.32	27.19
		1	0.986047	0.986047	0.986047	0.986047	0.986047	0.986047					0	5.84	16.52	6.96	41.68	25.57
		2	0.972093	0.972093	0.972093	0.981395	0.972093	0.972093					0	8.76	23.68	7.43	46.46	38.43
		3	0.95814	0.967442	0.967442	0.967442	0.967442	0.967442					0	5.13	16.87	11.11	58.23	29.81
		4	0.944186	0.962791	0.962791	0.962791	0.962791	0.962791
		5	0.934884	0.95814	0.95814	0.953488	0.95814	0.95814
		6	0.92093	0.953488	0.953488	0.948837	0.953488	0.953488
		7	0.897674	0.948837	0.948837	0.944186	0.948837	0.948837
		8	0.888372	0.944186	0.944186	0.939535	0.944186	0.944186
		9	0.87907	0.934884	0.939535	0.934884	0.939535	0.939535
		10	0.869767	0.916279	0.930233	0.930233	0.934884	0.934884
		11	0.846512	0.911628	0.925581	0.925581	0.925581	0.925581
		12	0.837209	0.906977	0.92093	0.92093	0.92093	0.92093
		13	0.823256	0.893023	0.916279	0.916279	0.902326	0.902326
		14	0.813953	0.888372	0.911628	0.911628	0.897674	0.897674
		15	0.804651	0.883721	0.893023	0.906977	0.888372	0.888372
		16	0.8	0.87907	0.888372	0.893023	0.883721	0.883721
		17	0.790698	0.865116	0.883721	0.860465	0.874419	0.874419
		18	0.748837	0.860465	0.87907	0.855814	0.869767	0.869767
		19	0.739535	0.855814	0.869767	0.832558	0.860465	0.860465
		20	0.730233	0.84186	0.860465	0.813953	0.846512	0.846512
		21	0.72093	0.832558	0.855814	0.795349	0.84186	0.84186
		22	0.711628	0.823256	0.851163	0.781395	0.837209	0.837209
		23	0.702326	0.818605	0.84186	0.776744	0.832558	0.832558
		24	0.688372	0.813953	0.837209	0.767442	0.827907	0.827907
		25	0.67907	0.809302	0.832558	0.762791	0.823256	0.823256
		26	0.669767	0.804651	0.827907	0.744186	0.818605	0.818605
		27	0.660465	0.8	0.804651	0.739535	0.813953	0.813953
		28	0.64186	0.786047	0.8	0.711628	0.809302	0.809302
		29	0.632558	0.781395	0.795349	0.706977	0.8	0.8
		30	0.623256	0.776744	0.776744	0.697674	0.795349	0.795349
		31	0.609302	0.767442	0.772093	0.674419	0.790698	0.790698
		32	0.595349	0.762791	0.762791	0.669767	0.786047	0.786047
		33	0.581395	0.725581	0.753488	0.665116	0.781395	0.781395
		34	0.572093	0.72093	0.730233	0.651163	0.776744	0.776744
		35	0.562791	0.716279	0.725581	0.646512	0.772093	0.772093
		36	0.530233	0.697674	0.72093	0.632558	0.772093	0.772093
		37	0.525581	0.669767	0.716279	0.627907	0.767442	0.767442
		38	0.516279	0.660465	0.706977	0.613953	0.762791	0.762791
		39	0.506977	0.655814	0.702326	0.604651	0.75814	0.75814
		40	0.497674	0.609302	0.697674	0.567442	0.753488	0.753488
		41	0.488372	0.6	0.693023	0.562791	0.748837	0.748837
		42	0.465116	0.586047	0.669767	0.553488	0.734884	0.734884
		43	0.404651	0.586047	0.651163	0.548837	0.725581	0.725581
		44	0.390698	0.572093	0.646512	0.544186	0.716279	0.716279
		45	0.353488	0.539535	0.64186	0.525581	0.711628	0.711628
		46	0.344186	0.539535	0.637209	0.516279	0.702326	0.702326
		47	0.311628	0.525581	0.632558	0.516279	0.702326	0.702326
		48	0.302326	0.516279	0.613953	0.516279	0.693023	0.693023
		49	0.283721	0.502326	0.604651	0.511628	0.665116	0.665116
		50	0.274419	0.418605	0.6	0.446512	0.660465	0.660465
		51	0.195349	0.4	0.595349	0.437209	0.651163	0.651163
		52	0.15814	0.395349	0.586047	0.288372	0.651163	0.651163
		53	0.15814	0.372093	0.581395	0.288372	0.646512	0.646512
		54	0.134884	0.269767	0.581395	0.232558	0.64186	0.64186
		55	0.0976744	0.139535	0.581395	0.153488	0.637209	0.637209
		56	0.0744186	0.139535	0.581395	0.144186	0.632558	0.632558
		57	0.0744186	0.134884	0.576744	0.144186	0.632558	0.632558
		58	0.0744186	0.134884	0.572093	0.144186	0.627907	0.627907
		59	0.0744186	0.134884	0.55814	0.144186	0.623256	0.623256
		60	0.0744186	0.134884	0.553488	0.144186	0.609302	0.609302
		61	0.0465116	0.0744186	0.553488	0.116279	0.609302	0.609302
		62	0.0465116	0.0744186	0.544186	0.116279	0.604651	0.604651
		63	0.0465116	0.0744186	0.534884	0.116279	0.586047	0.586047
		64	0.0465116	0.0744186	0.530233	0.116279	0.581395	0.581395
		65	0.0418605	0.0651163	0.525581	0.116279	0.572093	0.572093
		66	0.0418605	0.0651163	0.451163	0.111628	0.567442	0.567442
		67	0.027907	0.0651163	0.446512	0.0697674	0.562791	0.562791
		68	0.027907	0.0651163	0.44186	0.0697674	0.562791	0.562791
		69	0.027907	0.0651163	0.330233	0.0697674	0.562791	0.562791
		70	0.027907	0.0651163	0.330233	0.0604651	0.562791	0.562791
		71	0.027907	0.0651163	0.330233	0.0604651	0.562791	0.562791
		72	0.027907	0.0511628	0.311628	0.0511628	0.55814	0.55814
		73	0.027907	0.0511628	0.311628	0.0511628	0.544186	0.544186
		74	0.027907	0.0465116	0.306977	0.0511628	0.539535	0.539535
		75	0.027907	0.0465116	0.297674	0.0511628	0.539535	0.534884
		76	0.027907	0.0465116	0.297674	0.0511628	0.539535	0.534884
		77	0.027907	0.0465116	0.260465	0.0511628	0.539535	0.530233
		78	0.027907	0.0465116	0.260465	0.0511628	0.539535	0.525581
		79	0.0186047	0.0465116	0.251163	0.0511628	0.539535	0.525581
		80	0.0186047	0.0465116	0.251163	0.0511628	0.539535	0.52093
		81	0.0186047	0.0465116	0.223256	0.0511628	0.539535	0.516279
		82	0.0186047	0.0465116	0.218605	0.0511628	0.539535	0.511628
		83	0.0186047	0.0465116	0.218605	0.0511628	0.539535	0.497674
		84	0.0186047	0.0465116	0.218605	0.0511628	0.539535	0.488372
		85	0.0186047	0.0465116	0.172093	0.0511628	0.539535	0.474419
		86	0.0186047	0.0465116	0.172093	0.0511628	0.539535	0.474419
		87	0.0186047	0.0465116	0.172093	0.0511628	0.539535	0.474419
		88	0.0186047	0.0465116	0.125581	0.0511628	0.539535	0.469767
		89	0.0186047	0.0465116	0.125581	0.0511628	0.539535	0.455814
		90	0.0186047	0.0465116	0.125581	0.0511628	0.534884	0.451163
		91	0.0186047	0.0465116	0.125581	0.0511628	0.534884	0.44186
		92	0.0186047	0.0465116	0.106977	0.0511628	0.530233	0.437209
		93	0.0139535	0.0465116	0.106977	0.0511628	0.525581	0.432558
		94	0.0139535	0.0465116	0.106977	0.0511628	0.525581	0.427907
		95	0.0139535	0.0465116	0.106977	0.0511628	0.52093	0.418605
		96	0.0139535	0.0465116	0.106977	0.0511628	0.516279	0.413953
		97	0.0139535	0.0465116	0.106977	0.0511628	0.511628	0.367442
		98	0.0139535	0.0465116	0.106977	0.0511628	0.497674	0.325581
		99	0.0139535	0.0465116	0.106977	0.027907	0.488372	0.27907
		100	0.0139535	0.0465116	0.0697674	0.027907	0.474419	0.27907
		101	0.0139535	0.0465116	0.0697674	0.027907	0.474419	0.27907
		102	0.0139535	0.0465116	0.0697674	0.027907	0.474419	0.27907
		103	0.0139535	0.027907	0.0697674	0.027907	0.469767	0.27907
		104	0.0139535	0.027907	0.0697674	0.027907	0.455814	0.27907
		105	0.0139535	0.027907	0.0697674	0.027907	0.451163	0.27907
		106	0.0139535	0.027907	0.0697674	0.0232558	0.44186	0.27907
		107	0.0139535	0.027907	0.0697674	0.0232558	0.437209	0.27907
		108	0.0139535	0.027907	0.0697674	0.0232558	0.432558	0.27907
		109	0.00930233	0.027907	0.0651163	0.0232558	0.427907	0.172093
		110	0.00930233	0.027907	0.0465116	0.0232558	0.418605	0.125581
		111	0.00930233	0.027907	0.0465116	0.0232558	0.413953	0.125581
		112	0.00930233	0.027907	0.0465116	0.0232558	0.367442	0.125581
		113	0.00930233	0.027907	0.0465116	0.0232558	0.325581	0.0837209
		114	0.00930233	0.027907	0.0372093	0.0232558	0.27907	0.0837209
		115	0.00465116	0.027907	0.0372093	0.0232558	0.27907	0.0837209
		116	0.00465116	0.027907	0.0372093	0.0232558	0.27907	0.0837209
		117	0.00465116	0.027907	0.0372093	0.0232558	0.27907	0.0837209
		118	0.00465116	0.027907	0.0372093	0.0232558	0.27907	0.0837209
		119	0.00465116	0.027907	0.0372093	0.0232558	0.27907	0.0837209
		120	0.00465116	0.0139535	0.0372093	0.0232558	0.27907	0.0837209
		121	0.00465116	0.0139535	0.0372093	0.0139535	0.27907	0.0790698
		122	0.00465116	0.0139535	0.0372093	0.0139535	0.27907	0.0790698
		123	0.00465116	0.0139535	0.0372093	0.0139535	0.27907	0.0790698
		124	0.00465116	0.0139535	0.0372093	0.0139535	0.172093	0.0744186
		125	0.00465116	0.0139535	0.0372093	0.0139535	0.125581	0.0744186
		126	0.00465116	0.0139535	0.0372093	0.0139535	0.125581	0.0744186
		127	0.00465116	0.0139535	0.027907	0.0139535	0.125581	0.0744186
		128	0.00465116	0.0139535	0.027907	0.0139535	0.0837209	0.0744186
		129	0.00465116	0.0139535	0.027907	0.0139535	0.0837209	0.0744186
		130	0.00465116	0.0139535	0.027907	0.0139535	0.0837209	0.0744186
		131	0.00465116	0.0139535	0.027907	0.0139535	0.0837209	0.0744186
		132	0.00465116	0.0139535	0.027907	0.00930233	0.0837209	0.0744186
		133	0.00465116	0.0139535	0.027907	0.00930233	0.0837209	0.0744186
		134	0.00465116	0.0139535	0.027907	0.00930233	0.0837209	0.0744186
		135	0.00465116	0.0139535	0.027907	0.00930233	0.0837209	0.0744186
		136	0.00465116	0.0139535	0.027907	0.00930233	0.0790698	0.0744186
		137	0.00465116	0.0139535	0.027907	0.00930233	0.0790698	0.0744186
		138	0.00465116	0.0139535	0.027907	0.00930233	0.0790698	0.0744186
		139	0.00465116	0.0139535	0.027907	0.00930233	0.0744186	0.0744186
		140	0.00465116	0.0139535	0.027907	0.00930233	0.0744186	0.0744186
		141	0.00465116	0.0139535	0.027907	0.00930233	0.0744186	0.0651163
		142	0.00465116	0.0139535	0.0232558	0.00930233	0.0744186	0.0651163
		143	0.00465116	0.0139535	0.0232558	0.00930233	0.0744186	0.0651163
		144	0.00465116	0.0139535	0.0232558	0.00930233	0.0744186	0.0651163
		145	0.00465116	0.0139535	0.0232558	0.00930233	0.0744186	0.0651163
		146	0.00465116	0.0139535	0.0232558	0.00930233	0.0744186	0.0651163
		147	0.00465116	0.00930233	0.0232558	0.00930233	0.0744186	0.0651163
		148	0.00465116	0.00930233	0.0232558	0.00930233	0.0744186	0.0651163
		149	0.00465116	0.00930233	0.0232558	0.00930233	0.0744186	0.0511628
		150	0.00465116	0.00930233	0.0232558	0.00930233	0.0744186	0.0511628
		151	0.00465116	0.00930233	0.0232558	0.00930233	0.0744186	0.0511628
		152	0.00465116	0.00930233	0.0232558	0.00930233	0.0744186	0.0511628
		153	0.00465116	0.00930233	0.0232558	0.00930233	0.0744186	0.0511628
		154	0.00465116	0.00930233	0.0232558	0.00930233	0.0744186	0.0511628
		155	0.00465116	0.00930233	0.0232558	0.00465116	0.0744186	0.0232558
		156	0.00465116	0.00930233	0.0232558	0.00465116	0.0651163	0.0232558
		157	0.00465116	0.00930233	0.0232558	0.00465116	0.0651163	0.0232558
		158	0.00465116	0.00930233	0.0232558	0.00465116	0.0651163	0.0232558
		159	0.00465116	0.00930233	0.0232558	0.00465116	0.0651163	0.0232558
		160	0.00465116	0.00930233	0.0232558	0.00465116	0.0651163	0.0232558
		161	0.00465116	0.00930233	0.0232558	0.00465116	0.0651163	0.0232558
		162	0.00465116	0.00930233	0.0232558	0.00465116	0.0651163	0.0232558
		163	0.00465116	0.00930233	0.0186047	0.00465116	0.0651163	0.0186047
		164	0.00465116	0.00930233	0.0186047	0.00465116	0.0511628	0.0186047
		165	0.00465116	0.00930233	0.0186047	0.00465116	0.0511628	0.0186047
		166	0.00465116	0.00930233	0.0186047	0.00465116	0.0511628	0.0186047
		167	0.00465116	0.00930233	0.0186047	0.00465116	0.0511628	0.0186047
		168	0.00465116	0.00930233	0.0186047	0.00465116	0.0511628	0.0186047
		169	0.00465116	0.00930233	0.0186047	0.00465116	0.0511628	0.0139535
		170	0.00465116	0.00930233	0.0139535	0.00465116	0.0232558	0.0139535
		171	0.00465116	0.00930233	0.0139535	0.00465116	0.0232558	0.0139535
		172	0.00465116	0.00930233	0.0139535	0.00465116	0.0232558	0.0139535
		173	0.00465116	0.00930233	0.0139535	0.00465116	0.0232558	0.0139535
		174	0.00465116	0.00930233	0.0139535	0.00465116	0.0232558	0.0139535
		175	0.00465116	0.00930233	0.0139535	0.00465116	0.0232558	0.0139535
		176	0.00465116	0.00930233	0.0139535	0.00465116	0.0232558	0.0139535
		177	0.00465116	0.00465116	0.0139535	0.00465116	0.0232558	0.0139535
		178	0.00465116	0.00465116	0.0139535	0.00465116	0.0186047	0.0139535
		179	0.00465116	0.00465116	0.0139535	0.00465116	0.0186047	0.0139535
		180	0.00465116	0.00465116	0.0139535	0.00465116	0.0186047	0.0139535
		181	0.00465116	0.00465116	0.0139535	0.00465116	0.0186047	0.0139535
		182	0.00465116	0.00465116	0.0139535	0.00465116	0.0186047	0.0139535
		183	0.00465116	0.00465116	0.0139535	0.00465116	0.0186047	0.0139535
		184	0.00465116	0.00465116	0.0139535	0.00465116	0.0139535	0.0139535
		185	0.00465116	0.00465116	0.0139535	0.00465116	0.0139535	0.0139535
		186	0.00465116	0.00465116	0.0139535	0.00465116	0.0139535	0.0139535
		187	0.00465116	0.00465116	0.0139535	0.00465116	0.0139535	0.0139535
		188	0.00465116	0.00465116	0.0139535	0.00465116	0.0139535	0.0139535
		189	0.00465116	0.00465116	0.0139535	0.00465116	0.0139535	0.0139535
		190	0.00465116	0.00465116	0.0139535	0.00465116	0.0139535	0.0139535
		191	0.00465116	0.00465116	0.0139535	0.00465116	0.0139535	0.0139535
		192	0.00465116	0.00465116	0.0139535	0.00465116	0.0139535	0.0139535
		193	0.00465116	0.00465116	0.0139535	0.00465116	0.0139535	0.0139535
		194	0.00465116	0.00465116	0.0139535	0.00465116	0.0139535	0.0139535
		195	0.00465116	0.00465116	0.0139535	0.00465116	0.0139535	0.0139535
		196	0.00465116	0.00465116	0.0139535	0.00465116	0.0139535	0.0139535
		197	0.00465116	0.00465116	0.00930233	0.00465116	0.0139535	0.00930233
		198	0.00465116	0.00465116	0.00930233	0.00465116	0.0139535	0.00930233
		199	0.00465116	0.00465116	0.00930233	0.00465116	0.0139535	0.00930233
		200	0.00465116	0.00465116	0.00930233	0.00465116	0.0139535	0.00930233
		201	0.00465116	0.00465116	0.00930233	0.00465116	0.0139535	0.00930233
		202	0.00465116	0.00465116	0.00930233	0.00465116	0.0139535	0.00930233
		203	0.00465116	0.00465116	0.00930233	0.00465116	0.0139535	0.00930233
		204	0.00465116	0.00465116	0.00930233	0.00465116	0.0139535	0.00930233
		205	0.00465116	0.00465116	0.00930233	0.00465116	0.0139535	0.00930233
		206	0.00465116	0.00465116	0.00930233	0.00465116	0.0139535	0.00930233
		207	0.00465116	0.00465116	0.00930233	0.00465116	0.0139535	0.00930233
		208	0.00465116	0.00465116	0.00930233	0.00465116	0.0139535	0.00930233
		209	0.00465116	0.00465116	0.00930233	0.00465116	0.0139535	0.00930233
		210	0.00465116	0.00465116	0.00930233	0.00465116	0.0139535	0.00930233
		211	0.00465116	0.00465116	0.00930233	0.00465116	0.0139535	0.00930233
		212	0.00465116	0.00465116	0.00930233	0.00465116	0.00930233	0.00930233
		213	0.00465116	0.00465116	0.00465116	0.00465116	0.00930233	0.00465116
		214	0.00465116	0.00465116	0.00465116	0.00465116	0.00930233	0.00465116
		215	0.00465116	0.00465116	0.00465116	0.00465116	0.00930233	0.00465116
		216	0.00465116	0.00465116	0.00465116	0.00465116	0.00930233	0.00465116
		217	0.00465116	0.00465116	0.00465116	0.00465116	0.00930233	0.00465116
		218	0.00465116	0.00465116	0.00465116	0.00465116	0.00930233	0.00465116
		219	0.00465116	0.00465116	0.00465116	0.00465116	0.00930233	0.00465116
		220	0.00465116	0.00465116	0.00465116	0.00465116	0.00930233	0.00465116
		221	0.00465116	0.00465116	0.00465116	0.00465116	0.00930233	0.00465116
		222	0.00465116	0.00465116	0.00465116	0.00465116	0.00930233	0.00465116
		223	0.00465116	0.00465116	0.00465116	0.00465116	0.00930233	0.00465116
		224	0.00465116	0.00465116	0.00465116	0.00465116	0.00930233	0.00465116
		225	0.00465116	0.00465116	0.00465116	0.00465116	0.00930233	0.00465116
		226	0.00465116	0.00465116	0.00465116	0.00465116	0.00930233	0.00465116
		227	0.00465116	0.00465116	0.00465116	0.00465116	0.00930233	0.00465116
		228	0	0.00465116	0.00465116	0.00465116	0.00465116	0.00465116
		229	0	0.00465116	0.00465116	0.00465116	0.00465116	0.00465116

## Sheet: Figure 5c,d,f,h,i
Figure 5c,d,f,h,i
Number of shocks
	subfigure 5c		VPMR
		T1	13	8	16	18	12
		T2	12	5	14	17	10
		T3	4	6	8	12	9
		T4	1	2	1	9	4
		T5	2	1	2	2	5
		Probe test	5	1	4	14	16
			FrAR
		T1	8	10	7	7	7
		T2	6	7	1	6	13
		T3	1	4	2	2	2
		T4	1	1	1	2	4
		T5	0	2	1	1	3
		Probe test	1	3	3	2	7
	subfigure 5d		Control
		T1	8	4	6	9	7	9	13	6	4
		T2	7	14	3	3	9	12	11	2	8
		T3	14	7	2	6	13	4	4	4	5
		T4	1	4	2	4	2	1	5	1	5
		T5	0	2	2	1	4	2	1	0	3
		Probe test	8	3	2	1	4	3	7	3	1
	subfigure 5f		V1R
		T1	5	8	5	9	6	8	5	8	7	6
		T2	1	8	4	5	3	9	5	5	3	12
		T3	1	4	5	7	4	4	8	4	1	5
		T4	0	4	1	4	3	0	6	4	2	3
		T5	0	4	2	1	2	1	1	1	2	3
		Probe test	8	9	1	5	13	3	4	2	5	8
			S2R
		T1	10	5	3	4	5	3	8	3
		T2	2	7	2	9	4	5	10	3
		T3	4	3	1	5	2	1	1	4
		T4	3	0	1	5	0	0	5	2
		T5	1	1	0	3	0	0	2	0
		Probe test	4	4	8	3	4	12	10	2
			S1BFL
		T1	5	10	5	9	4	3	6	14	13	7	4
		T2	5	8	8	6	3	11	1	13	9	8	7
		T3	4	3	3	2	3	8	1	8	6	3	3
		T4	1	1	0	1	0	4	5	4	3	2	3
		T5	1	0	2	1	3	4	4	2	1	1	0
		Probe test	3	5	4	1	10	6	7	7	10	1	7
	subfigure 5h		LAcbShL
		T1	9	4	13	5	5	3	13
		T2	6	2	14	2	4	2	8
		T3	2	3	13	1	0	6	7
		T4	6	4	4	1	2	0	1
		T5	0	1	2	1	2	1	2
		Probe test	6	2	13	3	10	6	5
			LOR
		T1	9	13	4	8	7	13	6	5
		T2	3	13	3	3	2	17	13	9
		T3	11	2	4	1	0	9	1	7
		T4	2	1	0	1	2	8	4	6
		T5	2	1	2	1	0	6	1	3
		Probe test	14	5	2	2	12	17	13	6
			VML
		T1	6	7	5	6	10	8	8	6	7	12
		T2	6	2	5	4	15	8	5	2	1	8
		T3	1	3	6	2	6	6	6	6	2	5
		T4	1	3	5	1	4	4	2	1	5	1
		T5	1	3	1	0	1	1	3	2	1	1
		Probe test	2	2	1	2	4	8	11	10	1	1
			S1TrR
		T1	11	4	7	8	5	4	10
		T2	7	9	6	3	4	11	5
		T3	7	5	5	3	4	5	3
		T4	4	3	2	5	2	2	0
		T5	3	2	0	1	1	4	1
		Probe test	1	2	3	9	2	3	2
Subfigure i
		Number of shocks (PT - T5)
		CTL	V1R	S2R	S1BFL	LAcbShL	LOR	VML	S1TrR
		5	8	3	2	6	12	1	-2
		1	5	3	5	1	4	-1	0
		0	-1	8	2	11	0	0	3
		0	4	0	0	2	1	2	8
		0	11	4	7	8	12	3	1
		1	2	12	2	5	11	7	-1
		6	3	8	3	3	12	8	1
		3	1	2	5		3	8
		-2	3		9			0
			5		0			0
					7

## Sheet: Figure S2
Figure S2
subfigure a
	Nshock Post day 1	Number of edges	0	1	2	3	4	5	6	7	8	9	10	11	12	13	14	15	16	17	18	19	20
		Probability distribution (%)	11.4	20.34	20.54	16.68	11.38	7.06	5	2.74	1.5	1	0.6	0.52	0.14	0.3	0.16	0.16	0.08	0.04	0.06	0.06	0.02
	Nshock Post day 8	Number of edges	0	1	2	3	4	5	6	7	8	9	10	11	12	13	14	15	16	17	18	19	20
		Probability distribution (%)	17.5835	25.5451	20.9042	14.6829	9.30186	4.60092	2.68054	1.54031	0.70014	0.5001	0.40008	0.440088	0.260052	0.120024	0.10002	0.060012	0.040008	0.080016	0.060012	0.060012	0.10002
	Tenter Post day 1	Number of edges	0	1	2	3	4	5	6	7	8	9	10	11	12	13	14	15	16	17	18	19	20
		Probability distribution (%)	5.38	12.8	15.88	14.5	12.44	9.46	7.12	5.66	4.34	2.6	2.4	1.42	1.3	0.82	0.48	0.5	0.72	0.28	0.3	0.14	0.12
	Tenter Post day 8	Number of edges	0	1	2	3	4	5	6	7	8	9	10	11	12	13	14	15	16	17	18	19	20
		Probability distribution (%)	7.86	15.38	17.56	14.92	11.7	8.8	6.58	4.2	3.16	2.42	1.9	1.18	1.06	0.78	0.4	0.46	0.28	0.14	0.1	0.06	0.14
subfigure b
	Tenter Post day 1	Number of edges	0	1	2	3	4	5	6	7	8	9	10	11	12	13	14	15	16	17	18	19	20
		Cumulative probability (%)	5.38	18.18	34.06	48.56	61	70.46	77.58	83.24	87.58	90.18	92.58	94	95.3	96.12	96.6	97.1	97.82	98.1	98.4	98.54	98.66
	Tenter Post day 8	Number of edges	0	1	2	3	4	5	6	7	8	9	10	11	12	13	14	15	16	17	18	19	20
		Cumulative probability (%)	7.86	23.24	40.8	55.72	67.42	76.22	82.8	87	90.16	92.58	94.48	95.66	96.72	97.5	97.9	98.36	98.64	98.78	98.88	98.94	99.08

[truncated: 10 more sheets: Figure S3, Figure S4, Figure S5, Figure S6, Figure S7, Figure S9, Figure S10, Figure S11, Table S2, Table S3]
